# Supplementary material for: Genomic Regions Associated With Interspecies Communication in Dogs Contain Genes Related to Human Social Disorders
Source: Sci Rep. 2016 Sep 29;6:33439. doi: 10.1038/srep33439 (PMC5041581; doi:10.1038/srep33439)
Supplement: Supplementary Dataset S9 [file srep33439-s3.xls]

## Sheet: Pedigree for GWAS
Family	Individual	Father	Mother	Sex	Phenotype
0	06D087	01D157	01D347	2	17.52
0	07D100	99D116	03D378	2	94.92
0	07D130	05D077	01D212	2	69.0714
0	07D196	05D005	04D362	2	11.8
0	07D235	05D077	05D437	1	180
0	07D435	07D177	03D378	2	17
0	08D156	99D116	04D419	2	30.96
0	08D191	07D177	06D098	2	180
0	08D230	07D177	05D310	1	67.44
0	08D315	04D352	05D450	2	78.12
0	08D366	01D194	01D347	2	71.72
0	08D463	07D275	07D428	1	180
0	08D477			1	5.04
0	08D479			2	76.64
0	09D018	07D177	04D035	2	12.64
0	09D090	02D268	04D363	2	13.88
0	09D286	07D275	02D145	2	70.52
0	09D318	08D230	03D333	2	4.72
0	09D359	02D268	04D363	2	18.2
0	09D369	07D275	05D425	2	1.6
0	09D389	07D235	05D109	2	66.28
0	09D410	07D235	05D041	2	80.12
0	09D423			2	55.76
0	09D426			2	7.8
0	10D033	08D463	05D196	2	180
0	10D055	07D235	08D103	2	16.18
0	10D092	07D235	07D435	2	180
0	10D117	07D259	02D145	2	180
0	10D130	08D092	06D341	2	7.64
0	10D147	02D268	03D062	2	28.36
0	10D175	08D476	03D021	1	74.88
0	10D197	08D477	08D141	2	154.6
0	10D198	08D477	08D141	2	5.24
0	10D214	04D352	06D009	2	105.68
0	10D219	08D463	05D425	2	92.92
0	10D224	02D268	05D220	2	180
0	10D236	03D394	08D191	2	78.4
0	10D265	08D230	08D478	2	159.52
0	10D266	01D194	09D423	1	180
0	10D277	08D476	07D130	2	28.88
0	10D296	07D259	04D056	2	111.44
0	10D307	05D077	09D180	2	180
0	10D326	07D275	08D479	2	180
0	10D331	07D133	08D480	2	68.24
0	10D342	07D235	07D435	1	93.24
0	10D343	08D463	04D035	2	19.12
0	10D350	09D069	08D103	2	180
0	10D351	09D069	08D103	2	23.92
0	10D352	09D069	08D103	2	8.36
0	10D362	08D476	07D435	1	9.88
0	10D364	08D476	07D435	2	80.68
0	10D369	07D133	07D164	1	180
0	10D378	08D092	08D258	2	74.52
0	10D380	08D092	08D258	2	129.24
0	10D386	08D477	08D304	2	180
0	10D388	07D235	05D417	1	180
0	10D389	07D235	05D417	1	68.44
0	10D394	09D424	08D392	1	70.44
0	10D396	09D424	08D392	2	15.6
0	10D408	01D194	06D273	2	180
0	10D409	01D194	06D273	2	149.64
0	10D411	02D268	08D400	1	71.2
0	10D416	02D268	08D400	2	180
0	10D417	08D463	08D315	1	78.32
0	10D427	07D240	05D437	1	180
0	10D428	07D240	05D437	1	12.92
0	10D429	07D240	05D437	1	66.04
0	10D433	08D092	05D292	1	68.04
0	10D434	08D092	05D292	1	11.92
0	10D438	04D352	05D450	1	5
0	10D439	04D352	05D450	1	68.4
0	10D440	04D352	05D450	1	77.84
0	10D444	03D394	08D411	1	180
0	10D445	03D394	08D411	1	16.2
0	10D446	03D394	08D411	1	69.24
0	10D447	03D394	08D411	1	91.5223
0	10D448	03D394	08D411	2	110.88
0	10D453	08D230	05D109	1	76.04
0	10D457	07D275	08D080	1	168.88
0	10D462	07D133	03D378	2	105.64
0	10D463	07D133	03D378	2	180
0	10D465	09D424	09D029	1	68.96
0	10D468	09D424	09D029	1	10.04
0	10D469	09D424	09D029	1	97.96
0	10D470	09D424	09D029	2	3.2088
0	10D472	09D424	09D029	2	6.88
0	10D473	09D424	09D029	2	20.76
0	10D477	08D463	09D275	1	180
0	10D478	08D463	09D275	1	180
0	10D480	08D463	09D275	2	180
0	10D481	04D352	08D366	1	160.68
0	10D482	04D352	08D366	1	180
0	10D485	04D352	08D366	2	69.28
0	10D487	07D235	09D090	1	69.76
0	10D491	07D235	09D090	2	72.32
0	10D497	0023-08	0063-08	1	180
0	10D501	0105-07	0633-06	2	98.32
0	11D001	03D394	09D369	2	70.24
0	11D003	08D092	04D362	1	121.52
0	11D004	08D092	04D362	2	16.04
0	11D006	08D092	04D362	2	84.92
0	11D009	08D476	09D018	1	151.52
0	11D011	08D476	09D018	2	180
0	11D014	07D177	09D231	1	180
0	11D015	07D177	09D231	2	46.92
0	11D018	08D477	02D181	1	20.04
0	11D019	08D477	02D181	1	13.24
0	11D020	08D477	02D181	1	46.88
0	11D021	08D477	02D181	2	180
0	11D031	08D476	03D021	2	101.16
0	11D032	08D230	05D425	1	7.52
0	11D033	08D230	05D425	2	175.04
0	11D036	07D275	05D220	2	180
0	11D039	07D275	05D220	2	180
0	11D041	04D352	09D318	1	180
0	11D043	04D352	09D318	2	180
0	11D045	04D352	09D318	2	180
0	11D046	02D268	06D009	1	180
0	11D048	02D268	06D009	2	180
0	11D050	02D268	06D009	2	180
0	11D051	08D092	09D389	1	9.64
0	11D054	08D092	09D389	2	180
0	11D058	10D072	09D304	2	100.64
0	11D060	10D072	09D304	2	1.90984
0	11D062	08D463	05D428	1	90.08
0	11D066	07D259	05D118	1	73.2
0	11D067	07D259	05D118	1	180
0	11D068	07D259	05D118	1	180
0	11D071	03D394	08D141	1	3.64
0	11D075	09D069	06D287	1	19.16
0	11D078	02D268	04D363	1	20
0	11D081	02D268	04D363	1	67.88
0	11D082	02D268	04D363	1	3.44
0	11D084	02D268	04D363	1	94.32
0	11D086	04D352	09D173	1	11.2194
0	11D087	04D352	09D173	1	22.04
0	11D088	04D352	09D173	1	15.76
0	11D089	07D177	09D013	1	115.88
0	11D092	07D177	09D013	2	180
0	11D096	09D069	06D098	1	180
0	11D098	09D069	06D098	1	180
0	11D099	09D069	06D098	1	180
0	11D122	04D352	07D196	1	70.2
0	11D131	07D235	08D103	1	24
0	11D132	07D235	08D103	1	80.72
0	11D140	08D092	09D359	1	10.64
0	11D141	08D092	09D359	1	64.92
0	11D144	09D424	05D354	2	76.24
0	11D145	02D268	02D100	1	8.32
0	11D146	02D268	02D100	2	24.6
0	11D149	07D133	07D032	1	6.12
0	11D152	07D133	07D032	2	71.92
0	11D160	04D352	10D130	1	111.76
0	11D166	03D394	10D501	2	6.88
0	11D182	08D230	10D224	2	83.44
0	11D184	07D259	08D258	1	49.84
0	11D190	07D259	08D258	2	113.72
0	11D198	07D177	05D196	1	100.56
0	11D216	08D476	04D265	1	102
0	11D227	09D424	09D029	1	16.08
0	11D229	09D424	09D029	1	75.6
0	11D242	10D072	05D041	2	47.88
0	11D246	07D235	05D109	2	180
0	11D248	09D069	08D191	2	124.6
0	11D251	10D499	08D366	2	19.36
0	11D257	03D394	10D033	1	87.88
0	11D260	08D463	08D315	2	14.68
0	11D268	08D092	09D304	1	48.48
0	11D269	08D092	09D304	2	37.12
0	11D271	10D175	10D117	2	72.6
0	11D273	10D496	09D040	1	180
0	11D283	10D498	09D318	2	124.16
0	11D287	04D352	05D428	1	102.64
0	11D306	10D497	09D369	1	60.32
0	11D308	10D497	09D369	1	140.96
0	11D310	10D999	09D231	1	180
0	11D312	10D999	09D231	1	88.12
0	11D313	10D999	09D231	1	180
0	11D319	10D175	08D360	1	10.96
0	11D321	10D175	08D360	2	87.4
0	11D326	09D069	06D098	1	180
0	11D329	09D069	06D098	1	100.44
0	11D332	08D477	05D220	1	59.96
0	11D334	08D477	05D220	1	180
0	11D348	07D259	10D503	1	112.08
0	11D355	10D499	04D363	1	81.92
0	11D356	10D499	04D363	1	47.52
0	11D357	10D499	04D363	1	2.72
0	11D359	10D499	04D363	1	180
0	11D367	07D177	04D035	1	81.76

## Sheet: Info
Variable	Information
Father/mother ID	ID of 0 means that it is unknown
Sex	1 = males; 2 = females
Age	In years
PC2	The second Principal Component related to human-directed social interactions from Persson et al. 2015
Duration Human Proximity	Total time (s) the dogs' head is within its body length from the researcher.
Latency Human Proximity	Initial time until the dogs' head is within its body length from the researcher.
Frequency Human Proximity	Total amount of times the dogs' head is within its body length from the researcher.
Duration Physical Contact	Total time (s) that the dog is positioned at the researcher and in physical contact.
Latency Physical Contact	Initial time until the dog is positioned at the researcher and in physical contact.
Frequency Physical Contact	Total amount of times he dog is positioned at the researcher and in physical contact.
Persson, M.E., Roth, L.S.V., Johnsson, M., Wright, D. & Jensen, P. (2015) Human-directed social behaviour in dogs shows significant heritability. Genes Brain Behav, 14, 337-344.

## Sheet: Phenotypes
Family	Individual	Father	Mother	Sex	Age	PC2	Duration Human Proximity	Latency Human Proximity	Frequency Human Proximity	Duration Physical Contact	Latency Physical Contact	Frequency Physical Contact
0	06D087	01D157	01D347	2	6.22313	-2.00951	5.84	114.64	1	5.16	115.08	1
0	07D100	99D116	03D378	2	5.3744	0.49462	20.68	6.16	4	8.96	7.64	2
0	07D130	05D077	01D212	2	5.2731	2.01734	68.2501	4.15136	10	11.4	5.19136	5
0	07D196	05D005	04D362	2	5.08966	1.37179	17.28	7.12	7	2.8	7.68	4
0	07D235	05D077	05D437	1	5.00479	-0.69075	16.24	5.16	2	3.36	12.6	1
0	07D435	07D177	03D378	2	4.84326	0.89455	18.0709	5.64	8	8.43087	6.4	3
0	08D156	99D116	04D419	2	4.22724	-0.4559	19.64	11.08	6	0.72	11.32	1
0	08D191	07D177	06D098	2	4.17248	1.24573	93.8014	5.88	6	36.295	7.68	7
0	08D230	07D177	05D310	1	4.07666	1.47213	55.12	9.4	8	22.4	10.08	6
0	08D315	04D352	05D450	2	3.90691	-1.07994	1.84	22.8	1	0	180	0
0	08D366	01D194	01D347	2	3.81656	1.25616	15.76	6.32	6	5.6	6.8	4
0	08D463	07D275	07D428	1	3.58932	-1.01222	21.64	16.24	1	0	180	0
0	08D477	0	0	1	3.68789	-0.65574	20.28	22.8	3	10.64	24.8	1
0	08D479	0	0	2	3.54278	1.38979	80.84	3.88	8	66.3989	13.04	5
0	09D018	07D177	04D035	2	3.46064	1.96132	46.48	6.08	7	30	7.12	7
0	09D090	02D268	04D363	2	3.27447	-1.4205	1.6	8.64	2	0	180	0
0	09D286	07D275	02D145	2	2.87201	1.98658	39.36	11.08	7	14.44	11.76	4
0	09D318	08D230	03D333	2	2.76523	-0.79912	7.04	8.76	4	1.84	113.56	1
0	09D359	02D268	04D363	2	2.705	-0.49109	6.52	10	3	2.64	11.32	2
0	09D369	07D275	05D425	2	2.6694	0.85375	17.6	4.12	5	9.88	4.88	4
0	09D389	07D235	05D109	2	2.60917	0.95079	15.1428	3.16	4	9.8	3.68	4
0	09D410	07D235	05D041	2	2.57358	-0.91715	11.24	12.32	4	0	180	0
0	09D423	0	0	2	3.43053	0.99316	32	5.28	7	11	5.88	4
0	09D426	0	0	2	2.90212	-0.55121	13.92	19.84	4	4.84	20.04	2
0	10D033	08D463	05D196	2	2.40383	-1.59411	17.8648	162.44	1	0	180	0
0	10D055	07D235	08D103	2	2.35181	-0.78292	16.2876	13.94	5	10.5676	114.34	2
0	10D092	07D235	07D435	2	2.27789	-0.73885	22.8	10.16	8	0	180	0
0	10D117	07D259	02D145	2	2.25051	-2.02812	0	180	0	0	180	0
0	10D130	08D092	06D341	2	2.15743	1.27772	46.6	15.04	11	19.08	15.48	6
0	10D147	02D268	03D062	2	2.10815	0.69871	14.99	8.76	7	4.88	8.96	3
0	10D175	08D476	03D021	1	2.06708	-0.79493	2.52	7.68	1	0	180	0
0	10D197	08D477	08D141	2	2.05613	1.62339	143.978	6.36	4	109.658	6.56	8
0	10D198	08D477	08D141	2	2.05613	-2.80442	0	180	0	0	180	0
0	10D214	04D352	06D009	2	2.04244	-0.46533	5.32	5.76	3	0	180	0
0	10D219	08D463	05D425	2	2.03422	1.69254	43.7496	4.6	10	10.9896	15.2	6
0	10D224	02D268	05D220	2	2.0178	0.49918	133.164	11.88	5	18.28	16.56	5
0	10D236	03D394	08D191	2	2.00411	0.78902	79.84	7.72	10	37.28	99.48	2
0	10D265	08D230	08D478	2	1.97947	0.99266	72.4	4.24	8	43.48	15.24	5
0	10D266	01D194	09D423	1	2.02327	-1.69524	1.04	107.32	1	0	180	0
0	10D277	08D476	07D130	2	1.95209	0.62369	43.3816	5.88	10	15.04	6.28	4
0	10D296	07D259	04D056	2	1.92471	-0.45596	53.68	6.44	9	0	180	0
0	10D307	05D077	09D180	2	1.95483	0.79582	88.04	4.84	11	14.56	6.56	4
0	10D326	07D275	08D479	2	1.91102	0.63845	75.52	8.6	8	18.76	10.48	3
0	10D331	07D133	08D480	2	1.81246	0.48996	15.2695	5.84	8	1.64	6.52	2
0	10D342	07D235	07D435	1	1.88638	1.46586	80.32	4.08	12	17.6	8.4	4
0	10D343	08D463	04D035	2	1.82615	-1.10193	3.12	7.88	1	1.56	9.28	1
0	10D350	09D069	08D103	2	1.85079	0.6468	25.4	5.2	5	6.8	6.04	4
0	10D351	09D069	08D103	2	1.80698	1.61626	36.76	16.4	11	12.44	17.84	5
0	10D352	09D069	08D103	2	1.82888	-0.48791	12	31.6	4	0.96	31.6	1
0	10D362	08D476	07D435	1	1.78782	-0.55737	13.56	65.84	3	11.56	66	3
0	10D364	08D476	07D435	2	1.77139	0.99636	65.08	5	5	59.36	5.24	6
0	10D369	07D133	07D164	1	1.78782	-0.97309	34.24	10.16	4	0	180	0
0	10D378	08D092	08D258	2	1.80151	0.51296	37.4	6.24	7	5.52	9.32	4
0	10D380	08D092	08D258	2	1.77687	1.63252	53.52	6.6	15	12.32	18.88	9
0	10D386	08D477	08D304	2	1.76318	1.23921	74.92	8.88	7	31.36	10.04	5
0	10D388	07D235	05D417	1	1.73032	0.59799	35.2695	5.88	4	2.8	6.08	2
0	10D389	07D235	05D417	1	1.75222	-0.60737	4.04	20.96	3	1.88	21.32	2
0	10D394	09D424	08D392	1	1.7796	0.52469	15.44	7.4	7	5.28	7.84	4
0	10D396	09D424	08D392	2	1.70294	-1.00881	2.88	80.52	1	0.28	82.64	1
0	10D408	01D194	06D273	2	1.75222	-2.02852	0	180	0	0	180	0
0	10D409	01D194	06D273	2	1.76044	0.51139	30.64	6.48	9	7.8	6.84	3
0	10D411	02D268	08D400	1	1.72758	-1.04333	7.88	14.16	2	0	180	0
0	10D416	02D268	08D400	2	1.72485	1.57718	97.24	4.8	12	27.28	7.4	8
0	10D417	08D463	08D315	1	1.70021	0.48733	15.84	8.72	5	9.2	8.92	3
0	10D427	07D240	05D437	1	1.71116	0.76675	76.0736	5.64	11	9	6.44	3
0	10D428	07D240	05D437	1	1.68378	-1.23756	5.48	68.96	3	0.6	68.96	1
0	10D429	07D240	05D437	1	1.74401	-0.43871	8.28	5.76	3	0	180	0
0	10D433	08D092	05D292	1	1.65914	0.54151	57.8	6.44	6	34.44	29.08	3
0	10D434	08D092	05D292	1	1.71116	1.00071	16.36	22.08	6	110.64	22.68	4
0	10D438	04D352	05D450	1	1.82888	-0.50059	8.84	17.04	6	1.96	144.52	1
0	10D439	04D352	05D450	1	1.65092	-0.45825	11.56	9.2	3	3	9.56	1
0	10D440	04D352	05D450	1	1.68652	1.28332	27.4	12.6	8	3.36	13.68	4
0	10D444	03D394	08D411	1	1.60986	-0.86234	6.28	4.96	2	0	180	0
0	10D445	03D394	08D411	1	2.43943	-1.20439	15.36	97.2	3	12.68	98.6	3
0	10D446	03D394	08D411	1	1.57974	-1.39854	5.28	17.6	2	0	180	0
0	10D447	03D394	08D411	1	1.577	-0.98101	20.24	6.80232	5	0	180	0
0	10D448	03D394	08D411	2	1.64819	1.11298	28.72	5.08	10	15.56	5.8	6
0	10D453	08D230	05D109	1	1.5989	-1.00599	8.44	8.8	3	0	180	0
0	10D457	07D275	08D080	1	1.58522	0.86173	61.32	9.08	7	13.72	13.04	2
0	10D462	07D133	03D378	2	1.61533	3.40383	100.128	5.08	5	56.3676	6.68	7
0	10D463	07D133	03D378	2	1.61533	2.06388	46.5475	2.6	10	26.48	4.48	7
0	10D465	09D424	09D029	1	1.58795	-0.42649	3	24.12	1	0.4	26.4	1
0	10D468	09D424	09D029	1	1.5332	0.91809	38.32	7	5	15.36	7.08	4
0	10D469	09D424	09D029	1	1.59069	0.58509	81.7826	6.68	6	24.48	6.96	3
0	10D470	09D424	09D029	2	1.53867	-0.46085	5.6	7.8088	5	0.76	62.9288	1
0	10D472	09D424	09D029	2	1.53867	0.71147	52.16	26.76	4	36.72	27.52	5
0	10D473	09D424	09D029	2	1.53867	0.63316	23.92	6.96	4	15.28	7.28	4
0	10D477	08D463	09D275	1	1.58795	-2.02931	0	180	0	0	180	0
0	10D478	08D463	09D275	1	1.60712	-1.24974	5.56	43.52	2	0	180	0
0	10D480	08D463	09D275	2	1.54962	0.72096	61.8451	25.2616	12	24.6	79.9016	7
0	10D481	04D352	08D366	1	1.57974	-0.70664	3.24	16.12	2	1.4	72.8	1
0	10D482	04D352	08D366	1	1.577	0.90969	54.6	6.4	4	41.16	6.68	3
0	10D485	04D352	08D366	2	1.51677	0.62573	13.52	7	6	3.92	8.2	2
0	10D487	07D235	09D090	1	1.56879	1.07766	31.8	5.64	8	16.96	6.32	4
0	10D491	07D235	09D090	2	1.55236	-1.02541	4.72	8.28	3	0.52	171.52	1
0	10D497	0023-08	0063-08	1	2.30527	-0.71793	43.76	19.08	6	0	180	0
0	10D501	0105-07	0633-06	2	2.35455	-0.93692	15.32	30.68	4	0	180	0
0	11D001	03D394	09D369	2	1.51951	0.52344	50.76	5.8	12	3.48	11.48	2
0	11D003	08D092	04D362	1	1.5551	-0.96702	6.14331	4.4	4	0	180	0
0	11D004	08D092	04D362	2	1.53593	2.34978	56.8	6.72	10	98.12	7.04	9
0	11D006	08D092	04D362	2	1.48939	1.19203	61.74	12.4	7	45.54	13.32	5
0	11D009	08D476	09D018	1	1.54962	0.49056	62.64	3.8	6	22.12	5.96	4
0	11D011	08D476	09D018	2	1.54962	1.11927	80.8555	11.2	9	36.68	79.64	4
0	11D014	07D177	09D231	1	1.51129	0.96782	97.3098	4.84	7	56.64	7.12	5
0	11D015	07D177	09D231	2	1.54415	1.97934	33.3739	10.32	9	17.04	11.04	3
0	11D018	08D477	02D181	1	1.50856	0.88612	43.2015	11.48	8	18.8	11.72	6
0	11D019	08D477	02D181	1	1.49487	0.95547	22.821	6.36	5	18.36	6.6	3
0	11D020	08D477	02D181	1	1.53593	-0.43323	16.12	14.68	2	5.52	15.16	1
0	11D021	08D477	02D181	2	1.5332	1.77982	80.4849	6.48	9	53.44	7.2	6
0	11D031	08D476	03D021	2	2.52704	-0.46434	11.04	12.36	3	2.88	13.32	2
0	11D032	08D230	05D425	1	1.51677	-1.23727	2.4	126.32	1	2.72	29.4	2
0	11D033	08D230	05D425	2	1.44559	1.52358	136.613	6.8	6	107.16	8	6
0	11D036	07D275	05D220	2	1.48939	1.32637	163.979	5.2	4	72	7.52	6
0	11D039	07D275	05D220	2	1.42916	1.51886	92.4	6.92	6	67.44	13.2	7
0	11D041	04D352	09D318	1	1.48665	-2.0297	0	180	0	0	180	0
0	11D043	04D352	09D318	2	1.48665	-1.04399	12.6	9.36	5	0	180	0
0	11D045	04D352	09D318	2	1.4757	-1.2039	4.84	11.08	3	0	180	0
0	11D046	02D268	06D009	1	1.48118	0.99893	116.4	6.6	8	61.88	7.4	4
0	11D048	02D268	06D009	2	1.44559	-1.02765	59.08	32.2	3	0	180	0
0	11D050	02D268	06D009	2	1.49213	-0.55674	21.04	9.96	4	5.72	14.6	1
0	11D051	08D092	09D389	1	1.46749	-0.49905	9.88	4.4	5	1.12	4.88	1
0	11D054	08D092	09D389	2	1.42368	0.86066	67.96	13.16	3	57.36	14.16	5
0	11D058	10D072	09D304	2	1.4757	0.84657	22.8559	9.08	8	12.16	10.92	4
0	11D060	10D072	09D304	2	1.43737	0.93135	57.5913	22.9498	5	51.2091	23.3898	5
0	11D062	08D463	05D428	1	1.47844	-0.57277	15.56	10.04	4	0	180	0
0	11D066	07D259	05D118	1	1.44559	-0.70509	7.8	40.8	3	1.12	99.32	1
0	11D067	07D259	05D118	1	1.41547	0.57843	17.12	6.72	4	4.84	7.76	2
0	11D068	07D259	05D118	1	1.46475	1.24522	32	4.32	5	13.96	7.12	2
0	11D071	03D394	08D141	1	1.3744	0.67549	29.84	6.2	10	12.24	31.52	6
0	11D075	09D069	06D287	1	1.36619	-0.9675	1.32	7.96	1	0	180	0
0	11D078	02D268	04D363	1	1.34155	-1.14037	2.92	9.32	2	0	180	0
0	11D081	02D268	04D363	1	1.36345	-0.46293	2.96723	7.44	2	1.88723	8.04	2
0	11D082	02D268	04D363	1	1.30595	1.63921	32.52	6.4	6	13.28	7.2	5
0	11D084	02D268	04D363	1	1.36893	-2.1448	0	180	0	0	180	0
0	11D086	04D352	09D173	1	1.31417	-0.70828	22.84	92.3394	4	17.72	93.5394	4
0	11D087	04D352	09D173	1	1.3525	0.82139	73.7898	9.56	4	48.6	10.08	3
0	11D088	04D352	09D173	1	1.34976	-0.49816	12.56	9.32	4	1.44	10.04	1
0	11D089	07D177	09D013	1	1.34155	-0.47406	67.08	6	8	0	180	0
0	11D092	07D177	09D013	2	1.34155	1.26873	70.3719	6.76	8	28.4259	9.24	6
0	11D096	09D069	06D098	1	1.26762	0.64659	57.48	3.36	6	10.8	91.64	3
0	11D098	09D069	06D098	1	1.34702	1.42469	103.853	5.88	8	63.9837	6.44	7
0	11D099	09D069	06D098	1	1.30595	-0.80576	110.056	21.08	2	0	180	0
0	11D122	04D352	07D196	1	1.25667	-0.92685	7	5.2	5	0	180	0
0	11D131	07D235	08D103	1	1.25394	-0.97095	9.52	9.64	3	0	180	0
0	11D132	07D235	08D103	1	1.25667	-0.6499	13.56	15.8	3	6.68	70.76	1
0	11D140	08D092	09D359	1	1.25394	-1.32868	13.52	37.12	2	0	180	0
0	11D141	08D092	09D359	1	1.21834	-0.8848	18.12	13.52	4	0	180	0
0	11D144	09D424	05D354	2	1.20739	-0.45949	24.1303	9.8	4	6.25032	126.04	2
0	11D145	02D268	02D100	1	1.18001	-2.18991	0	180	0	0	180	0
0	11D146	02D268	02D100	2	1.18275	-1.1172	1.16	13.8	1	0	180	0
0	11D149	07D133	07D032	1	1.1937	-1.36167	8.8	74.52	2	0	180	0
0	11D152	07D133	07D032	2	1.14168	0.74555	29.24	4.96	7	1.92	12.76	2
0	11D160	04D352	10D130	1	1.18275	-1.09397	8.72	15.08	2	0	180	0
0	11D166	03D394	10D501	2	1.16359	-0.94384	9.56	12.4	4	0	180	0
0	11D182	08D230	10D224	2	1.15811	1.69498	147.271	6.28	6	97.32	33.88	4
0	11D184	07D259	08D258	1	1.1499	-1.58862	0	0	0	0	180	0
0	11D190	07D259	08D258	2	1.08966	1.22298	67.3192	4.84	12	25.7192	30.84	7
0	11D198	07D177	05D196	1	1.12799	1.08229	81.6	5.68	11	54.64	42.8	3
0	11D216	08D476	04D265	1	1.06502	0.5316	32.84	10.72	5	24.72	11.84	3
0	11D227	09D424	09D029	1	1.13621	-0.85408	17.0534	10.8	3	13.4134	166.88	1
0	11D229	09D424	09D029	1	1.10609	-1.02503	16.8	18.96	4	0	180	0
0	11D242	10D072	05D041	2	1.04586	-1.71898	2.68	145.8	1	2.24	145.8	1
0	11D246	07D235	05D109	2	1.0924	1.03247	81.32	4.72	9	35.04	4.96	6
0	11D248	09D069	08D191	2	1.01027	3.11813	124.599	7.36	5	123.759	8.16	6
0	11D251	10D499	08D366	2	1.00479	3.8944	36.2	6.96	13	16.56	7.24	10
0	11D257	03D394	10D033	1	1.06502	0.89548	63.7957	5.92	5	49.36	6.8	5
0	11D260	08D463	08D315	2	1.04038	-1.39759	5.76	2.4	3	0	180	0
0	11D268	08D092	09D304	1	1.02122	-0.46024	23.2047	21	4	1.28	41.08	1
0	11D269	08D092	09D304	2	0.960986	0.57427	13	7.96	5	6.84	8.96	5
0	11D271	10D175	10D117	2	0.988364	-0.44256	18.08	7.24	4	5.44	8.48	2
0	11D273	10D496	09D040	1	0.950034	0.8916	57.12	5.64	6	10.12	6.6	3
0	11D283	10D498	09D318	2	0.966461	0.67951	42	9.64	5	22.0394	21.72	3
0	11D287	04D352	05D428	1	0.991102	-2.37165	0	180	0	0	180	0
0	11D306	10D497	09D369	1	0.914442	-1.34682	13.4	53.64	2	0	180	0
0	11D308	10D497	09D369	1	0.908966	0.788	50.56	7.2	6	35.44	8.64	6
0	11D310	10D999	09D231	1	0.881588	1.42144	92.9185	6.2	8	39.32	10.36	5
0	11D312	10D999	09D231	1	0.854209	0.79751	33.64	5.24	8	19.68	8.24	6
0	11D313	10D999	09D231	1	0.952772	-2.02852	0	180	0	0	180	0
0	11D319	10D175	08D360	1	0.854209	-0.8888	10.3596	7.52	5	0	180	0
0	11D321	10D175	08D360	2	0.892539	-0.71248	8.00488	13.56	4	0	180	0
0	11D326	09D069	06D098	1	0.829569	-1.31014	9.72	30.12	2	0	180	0
0	11D329	09D069	06D098	1	0.807666	0.84468	103.108	8.04	16	0	180	0
0	11D332	08D477	05D220	1	0.876112	1.06692	25.6	7.28	11	6.64	20.96	3
0	11D334	08D477	05D220	1	0.87885	0.7266	49.16	4.56	8	5.32	14.64	2
0	11D348	07D259	10D503	1	0.810404	-1.0484	3.56	4.44	2	0	180	0
0	11D355	10D499	04D363	1	0.733744	-1.94145	1.76	156.28	1	0	180	0
0	11D356	10D499	04D363	1	0.807666	-0.62211	12.6	3.92	4	0.8	7.28	1
0	11D357	10D499	04D363	1	0.772074	-0.8673	38.12	19.56	3	30.96	127	1
0	11D359	10D499	04D363	1	0.77755	-0.53859	78.5174	29.8	6	0	180	0
0	11D367	07D177	04D035	1	0.769336	-0.91278	8.52	5.88	3	0	180	0
